# Supplementary material for: The Effect of Arbuscular Mycorrhizal Fungus and Phosphorus Treatment on Root Metabolome of Medicago lupulina During Key Stages of Development
Source: Plants (Basel). 2025 Aug 28;14(17):2685. doi: 10.3390/plants14172685 (PMC12430555; doi:10.3390/plants14172685)
Supplement: Supplementary file 1 [file plants-14-02685-s001.zip]

Archive with 16 entries (16 files):
- Figure S1.emf
- Figure S1.jpg
- Figure S10.jpg
- Figure S2.emf
- Figure S2.jpg
- Figure S3.jpg
- Figure S4.emf
- Figure S4.jpg
- Figure S5.jpg
- Figure S6.jpg
- Figure S7.jpg
- Figure S8.jpg
- Figure S9.jpg
- Supplementary Material Captions.pdf
- Supplementary Materials.pdf
- Table S1.xlsx
