# Supplementary material for: The Effect of Arbuscular Mycorrhizal Fungus and Phosphorus Treatment on Root Metabolome of Medicago lupulina During Key Stages of Development
Source: Plants (Basel). 2025 Aug 28;14(17):2685. doi: 10.3390/plants14172685 (PMC12430555; doi:10.3390/plants14172685)
Supplement: Supplementary file 1 [file plants-14-02685-s001.zip › Table S1.xlsx]

## Sheet: Sheet1
Table S1. PERMANOVA for the data in the Figure S1.
Figure S1 (PC1-3): plant stage	p
1L	p≤0.00001
2L	p≤0.00001
SI/3L	p≤0.00001
BI	p≤0.00001
F	p=0.00002
MF	p=0.00002
Note: “1L” – 1st Leaf, “2L” – 2nd Leaf, “SI/3L” – 3rd Leaf / Stooling Initiation; “BI” – Branching Initiation; “F” – Flowering; “MF” – Mature Fruit.
